# Supplementary material for: Prognostic Implication of EBV Infection in Gastric Carcinomas: A Systematic Review and Meta-Analysis
Source: Medicina (Kaunas). 2023 Apr 25;59(5):834. doi: 10.3390/medicina59050834 (PMC10221611; doi:10.3390/medicina59050834)
Supplement: Supplementary file 1 [file medicina-59-00834-s001.zip]

Archive with 1 entries (1 files):
- medicina-2261824-supplementary.pdf
